# Supplementary material for: Medium-Term Effects of Sprinkler Irrigation Combined with a Single Compost Application on Water and Rice Productivity and Food Safety
Source: Plants (Basel). 2023 Jan 19;12(3):456. doi: 10.3390/plants12030456 (PMC9919156; doi:10.3390/plants12030456)
Supplement: Supplementary file 1 [file plants-12-00456-s001.zip]

Archive with 1 entries (1 files):
- plants-2142832-supplementary.pdf
